# Supplementary material for: Inhibition of Indigoidine Synthesis as a High-Throughput Colourimetric Screen for Antibiotics Targeting the Essential Mycobacterium tuberculosis Phosphopantetheinyl Transferase PptT
Source: Pharmaceutics. 2021 Jul 12;13(7):1066. doi: 10.3390/pharmaceutics13071066 (PMC8309046; doi:10.3390/pharmaceutics13071066)
Supplement: Supplementary file 1 [file pharmaceutics-13-01066-s001.zip]

Archive with 1 entries (1 files):
- pharmaceutics-1265343-supplementary.pdf
